# Supplementary material for: Chitosan Nanoparticles Loaded Poloxamer 407 Gel for Transungual Delivery of Terbinafine HCl
Source: Pharmaceutics. 2022 Oct 31;14(11):2353. doi: 10.3390/pharmaceutics14112353 (PMC9698022; doi:10.3390/pharmaceutics14112353)
Supplement: Supplementary file 1 [file pharmaceutics-14-02353-s001.zip]

Archive with 1 entries (1 files):
- pharmaceutics-1941474-Supplementary.pdf
